# Supplementary material for: Sex and Age Disparities in the Prevalence of Obesity Among Children and Adolescents in Ghana, 1990–2022: A Cross-Sectional Study
Source: Nutrients. 2026 Jun 23;18(13):2050. doi: 10.3390/nu18132050 (PMC13363566; doi:10.3390/nu18132050)
Supplement: Supplementary file 1 [file nutrients-18-02050-s001.zip]

Archive with 1 entries (1 files):
- nutrients-4227718-supplementary.pdf
